# Supplementary material for: Analyzing Sequential Betting with a Kelly-Inspired Convective-Diffusion Equation
Source: Entropy (Basel). 2024 Jul 15;26(7):600. doi: 10.3390/e26070600 (PMC11276101; doi:10.3390/e26070600)
Supplement: Supplementary file 1 [file entropy-26-00600-s001.zip]

Archive with 7 entries (7 files):
- acs-entropy-2995584-supplementary-english.bib
- acs-supp_v2.bib
- entropy-2995584-supplementary-english.aux
- entropy-2995584-supplementary-english.log
- entropy-2995584-supplementary-english.pdf
- entropy-2995584-supplementary-english.synctex.gz
- entropy-2995584-supplementary-english.tex
