# Supplementary material for: Analyzing Sequential Betting with a Kelly-Inspired Convective-Diffusion Equation
Source: Entropy (Basel). 2024 Jul 15;26(7):600. doi: 10.3390/e26070600 (PMC11276101; doi:10.3390/e26070600)
Supplement: Supplementary file 1 [file entropy-26-00600-s001.zip › entropy-2995584-supplementary-english.aux]

\relax 
\citation{achemso-control}
\bibstyle{achemso}
\providecommand{\mciteSetMaxWidth}[3]{\relax}
\providecommand{\mciteSetMaxCount}[3]{\relax}
\newlabel{eq:govern}{{S5}{S-2}}
\newlabel{eq:sol}{{S6}{S-2}}
\gdef \@abspage@last{6}
