# Supplementary material for: Analyzing Sequential Betting with a Kelly-Inspired Convective-Diffusion Equation
Source: Entropy (Basel). 2024 Jul 15;26(7):600. doi: 10.3390/e26070600 (PMC11276101; doi:10.3390/e26070600)
Supplement: Supplementary file 1 [file entropy-26-00600-s001.zip › entropy-2995584-supplementary-english.log]

This is pdfTeX, Version 3.141592653-2.6-1.40.25 (TeX Live 2023) (preloaded format=pdflatex 2023.12.14)  4 JUL 2024 10:24
entering extended mode
 \write18 enabled.
 %&-line parsing enabled.
**entropy-2995584-supplementary-english.tex
(./entropy-2995584-supplementary-english.tex
LaTeX2e <2022-11-01> patch level 1
L3 programming layer <2023-02-22>
(c:/texlive/2023/texmf-dist/tex/latex/achemso/achemso.cls
Document Class: achemso 2022-11-25 v3.13f Submission to ACS journals
(c:/texlive/2023/texmf-dist/tex/latex/base/article.cls
Document Class: article 2022/07/02 v1.4n Standard LaTeX document class
(c:/texlive/2023/texmf-dist/tex/latex/base/size12.clo
File: size12.clo 2022/07/02 v1.4n Standard LaTeX file (size option)
)
\c@part=\count185
\c@section=\count186
\c@subsection=\count187
\c@subsubsection=\count188
\c@paragraph=\count189
\c@subparagraph=\count190
\c@figure=\count191
\c@table=\count192
\abovecaptionskip=\skip48
\belowcaptionskip=\skip49
\bibindent=\dimen140
)
(c:/texlive/2023/texmf-dist/tex/latex/xkeyval/xkeyval.sty
Package: xkeyval 2022/06/16 v2.9 package option processing (HA)

(c:/texlive/2023/texmf-dist/tex/generic/xkeyval/xkeyval.tex
(c:/texlive/2023/texmf-dist/tex/generic/xkeyval/xkvutils.tex
\XKV@toks=\toks16
\XKV@tempa@toks=\toks17

(c:/texlive/2023/texmf-dist/tex/generic/xkeyval/keyval.tex))
\XKV@depth=\count193
File: xkeyval.tex 2014/12/03 v2.7a key=value parser (HA)
))
\acs@bib@file=\write3
\c@bibnote=\count194

(c:/texlive/2023/texmf-dist/tex/latex/geometry/geometry.sty
Package: geometry 2020/01/02 v5.9 Page Geometry

(c:/texlive/2023/texmf-dist/tex/generic/iftex/ifvtex.sty
Package: ifvtex 2019/10/25 v1.7 ifvtex legacy package. Use iftex instead.

(c:/texlive/2023/texmf-dist/tex/generic/iftex/iftex.sty
Package: iftex 2022/02/03 v1.0f TeX engine tests
))
\Gm@cnth=\count195
\Gm@cntv=\count196
\c@Gm@tempcnt=\count197
\Gm@bindingoffset=\dimen141
\Gm@wd@mp=\dimen142
\Gm@odd@mp=\dimen143
\Gm@even@mp=\dimen144
\Gm@layoutwidth=\dimen145
\Gm@layoutheight=\dimen146
\Gm@layouthoffset=\dimen147
\Gm@layoutvoffset=\dimen148
\Gm@dimlist=\toks18
)
(c:/texlive/2023/texmf-dist/tex/latex/caption/caption.sty
Package: caption 2023/03/12 v3.6j Customizing captions (AR)

(c:/texlive/2023/texmf-dist/tex/latex/caption/caption3.sty
Package: caption3 2023/03/12 v2.4 caption3 kernel (AR)
\caption@tempdima=\dimen149
\captionmargin=\dimen150
\caption@leftmargin=\dimen151
\caption@rightmargin=\dimen152
\caption@width=\dimen153
\caption@indent=\dimen154
\caption@parindent=\dimen155
\caption@hangindent=\dimen156
Package caption Info: Standard document class detected.
)
\c@caption@flags=\count198
\c@continuedfloat=\count199
)
(c:/texlive/2023/texmf-dist/tex/latex/float/float.sty
Package: float 2001/11/08 v1.3d Float enhancements (AL)
\c@float@type=\count266
\float@exts=\toks19
\float@box=\box51
\@float@everytoks=\toks20
\@floatcapt=\box52
)
(c:/texlive/2023/texmf-dist/tex/latex/graphics/graphicx.sty
Package: graphicx 2021/09/16 v1.2d Enhanced LaTeX Graphics (DPC,SPQR)

(c:/texlive/2023/texmf-dist/tex/latex/graphics/graphics.sty
Package: graphics 2022/03/10 v1.4e Standard LaTeX Graphics (DPC,SPQR)

(c:/texlive/2023/texmf-dist/tex/latex/graphics/trig.sty
Package: trig 2021/08/11 v1.11 sin cos tan (DPC)
)
(c:/texlive/2023/texmf-dist/tex/latex/graphics-cfg/graphics.cfg
File: graphics.cfg 2016/06/04 v1.11 sample graphics configuration
)
Package graphics Info: Driver file: pdftex.def on input line 107.

(c:/texlive/2023/texmf-dist/tex/latex/graphics-def/pdftex.def
File: pdftex.def 2022/09/22 v1.2b Graphics/color driver for pdftex
))
\Gin@req@height=\dimen157
\Gin@req@width=\dimen158
)
(c:/texlive/2023/texmf-dist/tex/latex/setspace/setspace.sty
Package: setspace 2022/12/04 v6.7b set line spacing
)
(c:/texlive/2023/texmf-dist/tex/latex/url/url.sty
\Urlmuskip=\muskip16
Package: url 2013/09/16  ver 3.4  Verb mode for urls, etc.
)
\acs@author@cnt=\count267
\acs@affil@cnt=\count268
\acs@affil@alt@cnt=\count269
\acs@footnote@cnt=\count270
\acs@affil@marker@cnt=\count271
\acs@space@pre@title=\skip50
\acs@space@post@title=\skip51
\acs@space@post@author=\skip52
\acs@space@post@address=\skip53
\acs@space@post@email=\skip54
\acs@maketitle@width=\skip55
\@float@every@scheme=\toks21
\c@scheme=\count272
\@float@every@chart=\toks22
\c@chart=\count273
\@float@every@graph=\toks23
\c@graph=\count274
\@float@every@table=\toks24
\acs@collect@toks=\toks25
\acs@collect@empty@toks=\toks26
\acs@tocentry@height=\skip56
\acs@tocentry@width=\skip57

(c:/texlive/2023/texmf-dist/tex/latex/achemso/achemso-iecred.cfg
File: achemso-iecred.cfg 2022-11-25 v3.13f achemso configuration: Ind. Eng. Che
m. Res.
)
(c:/texlive/2023/texmf-dist/tex/latex/natbib/natbib.sty
Package: natbib 2010/09/13 8.31b (PWD, AO)
\bibhang=\skip58
\bibsep=\skip59
LaTeX Info: Redefining \cite on input line 694.
\c@NAT@ctr=\count275
)
(c:/texlive/2023/texmf-dist/tex/latex/achemso/natmove.sty
Package: natmove 2010/01/15 v1.1a Automatic citation moving with natbib
)
(c:/texlive/2023/texmf-dist/tex/latex/mciteplus/mciteplus.sty
Package: mciteplus 2013/09/13 v1.2 enhanced mcite
\@mcitetmptoksA=\toks27
\@mcitetmpdima=\dimen159
\@mcitetmpdimb=\dimen160
\@mcitetmpcnta=\count276
\@mcitetmpcntb=\count277
\c@mcitebibitemcount=\count278
\c@mcitesubitemcount=\count279

** mciteplus: Detected natbib.sty. Invoking hooks.
)) (c:/texlive/2023/texmf-dist/tex/latex/mhchem/mhchem.sty
Package: mhchem 2021/12/31 v4.09 for typesetting chemical formulae

(c:/texlive/2023/texmf-dist/tex/latex/l3kernel/expl3.sty
Package: expl3 2023-02-22 L3 programming layer (loader) 

(c:/texlive/2023/texmf-dist/tex/latex/l3backend/l3backend-pdftex.def
File: l3backend-pdftex.def 2023-01-16 L3 backend support: PDF output (pdfTeX)
\l__color_backend_stack_int=\count280
\l__pdf_internal_box=\box53
))
(c:/texlive/2023/texmf-dist/tex/latex/l3packages/l3keys2e/l3keys2e.sty
Package: l3keys2e 2023-02-02 LaTeX2e option processing using LaTeX3 keys
)
(c:/texlive/2023/texmf-dist/tex/latex/tools/calc.sty
Package: calc 2017/05/25 v4.3 Infix arithmetic (KKT,FJ)
\calc@Acount=\count281
\calc@Bcount=\count282
\calc@Adimen=\dimen161
\calc@Bdimen=\dimen162
\calc@Askip=\skip60
\calc@Bskip=\skip61
LaTeX Info: Redefining \setlength on input line 80.
LaTeX Info: Redefining \addtolength on input line 81.
\calc@Ccount=\count283
\calc@Cskip=\skip62
)
(c:/texlive/2023/texmf-dist/tex/latex/amsmath/amsmath.sty
Package: amsmath 2022/04/08 v2.17n AMS math features
\@mathmargin=\skip63

For additional information on amsmath, use the `?' option.
(c:/texlive/2023/texmf-dist/tex/latex/amsmath/amstext.sty
Package: amstext 2021/08/26 v2.01 AMS text

(c:/texlive/2023/texmf-dist/tex/latex/amsmath/amsgen.sty
File: amsgen.sty 1999/11/30 v2.0 generic functions
\@emptytoks=\toks28
\ex@=\dimen163
))
(c:/texlive/2023/texmf-dist/tex/latex/amsmath/amsbsy.sty
Package: amsbsy 1999/11/29 v1.2d Bold Symbols
\pmbraise@=\dimen164
)
(c:/texlive/2023/texmf-dist/tex/latex/amsmath/amsopn.sty
Package: amsopn 2022/04/08 v2.04 operator names
)
\inf@bad=\count284
LaTeX Info: Redefining \frac on input line 234.
\uproot@=\count285
\leftroot@=\count286
LaTeX Info: Redefining \overline on input line 399.
LaTeX Info: Redefining \colon on input line 410.
\classnum@=\count287
\DOTSCASE@=\count288
LaTeX Info: Redefining \ldots on input line 496.
LaTeX Info: Redefining \dots on input line 499.
LaTeX Info: Redefining \cdots on input line 620.
\Mathstrutbox@=\box54
\strutbox@=\box55
LaTeX Info: Redefining \big on input line 722.
LaTeX Info: Redefining \Big on input line 723.
LaTeX Info: Redefining \bigg on input line 724.
LaTeX Info: Redefining \Bigg on input line 725.
\big@size=\dimen165
LaTeX Font Info:    Redeclaring font encoding OML on input line 743.
LaTeX Font Info:    Redeclaring font encoding OMS on input line 744.
\macc@depth=\count289
LaTeX Info: Redefining \bmod on input line 905.
LaTeX Info: Redefining \pmod on input line 910.
LaTeX Info: Redefining \smash on input line 940.
LaTeX Info: Redefining \relbar on input line 970.
LaTeX Info: Redefining \Relbar on input line 971.
\c@MaxMatrixCols=\count290
\dotsspace@=\muskip17
\c@parentequation=\count291
\dspbrk@lvl=\count292
\tag@help=\toks29
\row@=\count293
\column@=\count294
\maxfields@=\count295
\andhelp@=\toks30
\eqnshift@=\dimen166
\alignsep@=\dimen167
\tagshift@=\dimen168
\tagwidth@=\dimen169
\totwidth@=\dimen170
\lineht@=\dimen171
\@envbody=\toks31
\multlinegap=\skip64
\multlinetaggap=\skip65
\mathdisplay@stack=\toks32
LaTeX Info: Redefining \[ on input line 2953.
LaTeX Info: Redefining \] on input line 2954.
)
(c:/texlive/2023/texmf-dist/tex/latex/chemgreek/chemgreek.sty
(c:/texlive/2023/texmf-dist/tex/latex/l3packages/xparse/xparse.sty
Package: xparse 2023-02-02 L3 Experimental document command parser
)
Package: chemgreek 2020/01/16 v1.1a interface for upright Greek letters for use
 in chemistry (CN)
\l__chemgreek_tmpa_int=\count296
\g__chemgreek_tmpa_int=\count297
)
\l__mhchem_ce_distanceFromLastComma_int=\count298
\__mhchem_arrow_extPgfLength_skip=\skip66
\mhchem@minispace@tmp=\skip67
\mhchem@minibackspace@tmp=\skip68
\mhchem@bondwidth=\skip69
\mhchem@bondheight=\skip70
\mhchem@smallbondwidth@tmpA=\skip71
\mhchem@smallbondwidth@tmpB=\skip72
\mhchem@smallbondwidth=\skip73
\mhchem@bondtmp@minussidebearingleft=\skip74
\mhchem@bondtmp@minussidebearingright=\skip75
\l__mhchem_option_version_int=\count299
\mhchem@option@minusmathsidebearingleft=\dimen172
\mhchem@option@minusmathsidebearingright=\dimen173
\mhchem@option@minustextsidebearingleft=\dimen174
\mhchem@option@minustextsidebearingright=\dimen175
)

LaTeX Warning: Unused global option(s):
    [journal=iecred,manuscript=suppinfo].

(./entropy-2995584-supplementary-english.aux)
\openout1 = `entropy-2995584-supplementary-english.aux'.

LaTeX Font Info:    Checking defaults for OML/cmm/m/it on input line 77.
LaTeX Font Info:    ... okay on input line 77.
LaTeX Font Info:    Checking defaults for OMS/cmsy/m/n on input line 77.
LaTeX Font Info:    ... okay on input line 77.
LaTeX Font Info:    Checking defaults for OT1/cmr/m/n on input line 77.
LaTeX Font Info:    ... okay on input line 77.
LaTeX Font Info:    Checking defaults for T1/cmr/m/n on input line 77.
LaTeX Font Info:    ... okay on input line 77.
LaTeX Font Info:    Checking defaults for TS1/cmr/m/n on input line 77.
LaTeX Font Info:    ... okay on input line 77.
LaTeX Font Info:    Checking defaults for OMX/cmex/m/n on input line 77.
LaTeX Font Info:    ... okay on input line 77.
LaTeX Font Info:    Checking defaults for U/cmr/m/n on input line 77.
LaTeX Font Info:    ... okay on input line 77.
\openout3 = `acs-entropy-2995584-supplementary-english.bib'.


*geometry* driver: auto-detecting
*geometry* detected driver: pdftex
*geometry* verbose mode - [ preamble ] result:
* driver: pdftex
* paper: <default>
* layout: <same size as paper>
* layoutoffset:(h,v)=(0.0pt,0.0pt)
* modes: 
* h-part:(L,W,R)=(72.2698pt, 469.75539pt, 72.2698pt)
* v-part:(T,H,B)=(72.2698pt, 650.43037pt, 72.2698pt)
* \paperwidth=614.295pt
* \paperheight=794.96999pt
* \textwidth=469.75539pt
* \textheight=650.43037pt
* \oddsidemargin=-0.00018pt
* \evensidemargin=-0.00018pt
* \topmargin=-37.00018pt
* \headheight=12.0pt
* \headsep=25.0pt
* \topskip=12.0pt
* \footskip=30.0pt
* \marginparwidth=44.0pt
* \marginparsep=10.0pt
* \columnsep=10.0pt
* \skip\footins=10.8pt plus 4.0pt minus 2.0pt
* \hoffset=0.0pt
* \voffset=0.0pt
* \mag=1000
* \@twocolumnfalse
* \@twosidefalse
* \@mparswitchfalse
* \@reversemarginfalse
* (1in=72.27pt=25.4mm, 1cm=28.453pt)

Package caption Info: Begin \AtBeginDocument code.
Package caption Info: float package is loaded.
Package caption Info: End \AtBeginDocument code.
(c:/texlive/2023/texmf-dist/tex/context/base/mkii/supp-pdf.mkii
[Loading MPS to PDF converter (version 2006.09.02).]
\scratchcounter=\count300
\scratchdimen=\dimen176
\scratchbox=\box56
\nofMPsegments=\count301
\nofMParguments=\count302
\everyMPshowfont=\toks33
\MPscratchCnt=\count303
\MPscratchDim=\dimen177
\MPnumerator=\count304
\makeMPintoPDFobject=\count305
\everyMPtoPDFconversion=\toks34
) (c:/texlive/2023/texmf-dist/tex/latex/epstopdf-pkg/epstopdf-base.sty
Package: epstopdf-base 2020-01-24 v2.11 Base part for package epstopdf
Package epstopdf-base Info: Redefining graphics rule for `.eps' on input line 4
85.

(c:/texlive/2023/texmf-dist/tex/latex/latexconfig/epstopdf-sys.cfg
File: epstopdf-sys.cfg 2010/07/13 v1.3 Configuration of (r)epstopdf for TeX Liv
e
))

Package chemgreek Info: Activating mapping `default' on line 77.

 [1

{c:/texlive/2023/texmf-var/fonts/map/pdftex/updmap/pdftex.map}] [2

] [3] [4] [5

]
[6] (./entropy-2995584-supplementary-english.aux) ) 
Here is how much of TeX's memory you used:
 6515 strings out of 476025
 115296 string characters out of 5794014
 1864382 words of memory out of 5000000
 26903 multiletter control sequences out of 15000+600000
 520362 words of font info for 60 fonts, out of 8000000 for 9000
 1141 hyphenation exceptions out of 8191
 84i,20n,131p,567b,487s stack positions out of 10000i,1000n,20000p,200000b,200000s
<c:/texlive/2023/texmf-dist/
fonts/type1/public/amsfonts/cm/cmbx12.pfb><c:/texlive/2023/texmf-dist/fonts/typ
e1/public/amsfonts/cm/cmex10.pfb><c:/texlive/2023/texmf-dist/fonts/type1/public
/amsfonts/cmextra/cmex8.pfb><c:/texlive/2023/texmf-dist/fonts/type1/public/amsf
onts/cm/cmmi12.pfb><c:/texlive/2023/texmf-dist/fonts/type1/public/amsfonts/cm/c
mmi6.pfb><c:/texlive/2023/texmf-dist/fonts/type1/public/amsfonts/cm/cmmi8.pfb><
c:/texlive/2023/texmf-dist/fonts/type1/public/amsfonts/cm/cmr12.pfb><c:/texlive
/2023/texmf-dist/fonts/type1/public/amsfonts/cm/cmr6.pfb><c:/texlive/2023/texmf
-dist/fonts/type1/public/amsfonts/cm/cmr8.pfb><c:/texlive/2023/texmf-dist/fonts
/type1/public/amsfonts/cm/cmss10.pfb><c:/texlive/2023/texmf-dist/fonts/type1/pu
blic/amsfonts/cm/cmss12.pfb><c:/texlive/2023/texmf-dist/fonts/type1/public/amsf
onts/cm/cmssbx10.pfb><c:/texlive/2023/texmf-dist/fonts/type1/public/amsfonts/cm
/cmsy10.pfb><c:/texlive/2023/texmf-dist/fonts/type1/public/amsfonts/cm/cmsy8.pf
b><c:/texlive/2023/texmf-dist/fonts/type1/public/amsfonts/cm/cmti12.pfb>
Output written on entropy-2995584-supplementary-english.pdf (6 pages, 183230 by
tes).
PDF statistics:
 98 PDF objects out of 1000 (max. 8388607)
 59 compressed objects within 1 object stream
 0 named destinations out of 1000 (max. 500000)
 1 words of extra memory for PDF output out of 10000 (max. 10000000)
