# Supplementary material for: Analyzing Sequential Betting with a Kelly-Inspired Convective-Diffusion Equation
Source: Entropy (Basel). 2024 Jul 15;26(7):600. doi: 10.3390/e26070600 (PMC11276101; doi:10.3390/e26070600)
Supplement: Supplementary file 1 [file entropy-26-00600-s001.zip › entropy-2995584-supplementary-english.tex]

%%%%%%%%%%%%%%%%%%%%%%%%%%%%%%%%%%%%%%%%%%%%%%%%%%%%%%%%%%%%%%%%%%%%%
%% This is a (brief) model paper using the achemso class
%% The document class accepts keyval options, which should include
%% the target journal and optionally the manuscript type. 
%%%%%%%%%%%%%%%%%%%%%%%%%%%%%%%%%%%%%%%%%%%%%%%%%%%%%%%%%%%%%%%%%%%%%
\documentclass[journal=iecred,manuscript=suppinfo]{achemso}

%%%%%%%%%%%%%%%%%%%%%%%%%%%%%%%%%%%%%%%%%%%%%%%%%%%%%%%%%%%%%%%%%%%%%
%% Place any additional packages needed here.  Only include packages
%% which are essential, to avoid problems later. Do NOT use any
%% packages which require e-TeX (for example etoolbox): the e-TeX
%% extensions are not currently available on the ACS conversion
%% servers.
%%%%%%%%%%%%%%%%%%%%%%%%%%%%%%%%%%%%%%%%%%%%%%%%%%%%%%%%%%%%%%%%%%%%%
\usepackage[version=3]{mhchem} % Formula subscripts using \ce{}

%%%%%%%%%%%%%%%%%%%%%%%%%%%%%%%%%%%%%%%%%%%%%%%%%%%%%%%%%%%%%%%%%%%%%
%% If issues arise when submitting your manuscript, you may want to
%% un-comment the next line.  This provides information on the
%% version of every file you have used.
%%%%%%%%%%%%%%%%%%%%%%%%%%%%%%%%%%%%%%%%%%%%%%%%%%%%%%%%%%%%%%%%%%%%%
%%\listfiles

%%%%%%%%%%%%%%%%%%%%%%%%%%%%%%%%%%%%%%%%%%%%%%%%%%%%%%%%%%%%%%%%%%%%%
%% Place any additional macros here.  Please use \newcommand* where
%% possible, and avoid layout-changing macros (which are not used
%% when typesetting).
%%%%%%%%%%%%%%%%%%%%%%%%%%%%%%%%%%%%%%%%%%%%%%%%%%%%%%%%%%%%%%%%%%%%%
\newcommand*\mycommand[1]{\texttt{\emph{#1}}}
\newcommand{\Pe}{\text{Pe}}
\renewcommand\theequation{S\arabic{equation}}
\renewcommand \thefigure{S\arabic{figure}}

%%%%%%%%%%%%%%%%%%%%%%%%%%%%%%%%%%%%%%%%%%%%%%%%%%%%%%%%%%%%%%%%%%%%%
%% Meta-data block
%% ---------------
%% Each author should be given as a separate \author command.
%%
%% Corresponding authors should have an e-mail given after the author
%% name as an \email command. Phone and fax numbers can be given
%% using \phone and \fax, respectively; this information is optional.
%%
%% The affiliation of authors is given after the authors; each
%% \affiliation command applies to all preceding authors not already
%% assigned an affiliation.
%%
%% The affiliation takes an option argument for the short name.  This
%% will typically be something like "University of Somewhere".
%%
%% The \altaffiliation macro should be used for new address, etc.
%% On the other hand, \alsoaffiliation is used on a per author basis
%% when authors are associated with multiple institutions.
%%%%%%%%%%%%%%%%%%%%%%%%%%%%%%%%%%%%%%%%%%%%%%%%%%%%%%%%%%%%%%%%%%%%%
\author{Darrell Velegol}
\affiliation[PSU]{Department of Chemical Engineering, Penn State University, \\University Park PA 16802 USA}
\alsoaffiliation{The Knowlecular Process Company, State College PA 16803 USA}
\email{velegol@psu.edu}

\author{Kyle J. M. Bishop}
\affiliation[Unknown University]
{Department of Chemical Engineering, Columbia University, New York NY 10023 USA}
\email{kyle.bishop@columbia.edu}


%%%%%%%%%%%%%%%%%%%%%%%%%%%%%%%%%%%%%%%%%%%%%%%%%%%%%%%%%%%%%%%%%%%%%
%% The document title should be given as usual. Some journals require
%% a running title from the author: this should be supplied as an
%% optional argument to \title.
%%%%%%%%%%%%%%%%%%%%%%%%%%%%%%%%%%%%%%%%%%%%%%%%%%%%%%%%%%%%%%%%%%%%%
\title{Analyzing sequential betting with a Kelly-style convective-diffusion equation}


%%%%%%%%%%%%%%%%%%%%%%%%%%%%%%%%%%%%%%%%%%%%%%%%%%%%%%%%%%%%%%%%%%%%%
%% The manuscript does not need to include \maketitle, which is
%% executed automatically.
%%%%%%%%%%%%%%%%%%%%%%%%%%%%%%%%%%%%%%%%%%%%%%%%%%%%%%%%%%%%%%%%%%%%%
\begin{document}


%%%%%%%%%%%%%%%%%%%%%%%%%%%%%%%%%%%%%%%%%%%%%%%%%%%%%%%%%%%%%%%%%%%%%
%%%%%%%%%%%%%%%%%%%%%%%%%%%%%%%%%%%%%%%%%%%%%%%%%%%%%%%%%%%%%%%%%%%%%
%%%%%%%%%%%%%%%%%%%%%%%%%%%%%%%%%%%%%%%%%%%%%%%%%%%%%%%%%%%%%%%%%%%%%
\clearpage
\section{Convection--diffusion on a semi-infinite domain}

Here, we consider the following convection--diffusion problem
\begin{equation}
    \frac{\partial c}{\partial t} = D\frac{\partial^2 c}{\partial y^2} - U \frac{\partial c}{\partial y} 
\end{equation}
subject to initial and boundary conditions
\begin{align}
    c(y,0) &= \delta(y)
    \\
    c(\ln r, t) &= 0
    \\
    c(\infty, t) &= 0
\end{align}

The probability density $c(y,t)$ is initially localized at $y=0$ and evolves in time due to convection with velocity $U$ and diffusion with diffusivity $D$. An absorbing boundary condition at $y=\ln r$ describes the effect of ``ruin'' with a ruin tolerance of $r=B/B_0$. 

Scaling length by $-\ln r$ and time by $(\ln r)^2/D$, this problem can be recast in dimensionless form as 
\begin{equation}
    \frac{\partial c}{\partial t} = \frac{\partial^2 c}{\partial y^2} - \Pe \frac{\partial c}{\partial y}, \quad c(y,0) = \delta(y), \quad c(-1, t) = 0, \quad c(\infty, t) = 0 \label{eq:govern}
\end{equation}
where $\Pe=-\ln r\,U/D$ is the (dimensionless) P\'eclet number characterizing the relative rates of convection and diffusion.  This problem admits the following solution
\begin{equation}
    c(y,t) = \frac{1}{\sqrt{4 \pi t}} \exp\left( -\frac{(y- \Pe \,t)^2}{4 t}\right)\left[ 1 - \exp\left(-\frac{1+y}{t}\right)\right] \label{eq:sol}
\end{equation}
on the domain $-1<y<\infty$ and $t>0$.

\paragraph{Derivation.} The solution (\ref{eq:sol}) can be obtained using Laplace transforms as follows.  First, we introduce the Laplace transform
\begin{equation}
    \hat{c}(y,s) = \int_0^{\infty}c(y,t) dt
\end{equation}

Applying this transform to the governing equation (\ref{eq:govern}) and making use of the initial condition, we obtain the following ordinary differential equation
\begin{equation}
    s \hat{c} - \delta(y) = \frac{\partial^2 \hat{c}}{\partial y^2} - \Pe \frac{\partial \hat{c}}{\partial y}
\end{equation}

This equation admits the general solution
\begin{align}
\begin{split}
    \hat{c}(y,s) &= C_+ e^{\left(\Pe + \sqrt{\Pe^2 +4 s}\right) y } + C_- e^{\left(\Pe - \sqrt{\Pe^2 +4 s}\right) y } 
    \\
    &- \frac{2 e^{\tfrac{1}{2}\Pe\, y} \sinh\left(\tfrac{1}{2} \sqrt{\Pe^2 +4 s} \,y\right)}{\sqrt{\Pe^2 + 4 s}} \Theta(y)
\end{split}
\end{align}
where $\Theta(y)$ is the Heaviside step function, and $C_{\pm}$ are integration constants. Applying the boundary conditions at $y=-1$ and $y\rightarrow \infty$, the solution becomes
\begin{align}
\begin{split}
    \hat{c}(y,s) = \frac{e^{\tfrac{1}{2}\left(\Pe-\sqrt{\Pe^2+4 s}\right)y}}{\sqrt{\Pe^2 + 4 s}} &\Bigg[\left(1- e^{-\sqrt{\Pe^2 + 4 s}} \right) \Theta(y)\, +
    \\
    & + \left(e^{\sqrt{\Pe^2 + 4 s}\, y}- e^{-\sqrt{\Pe^2 + 4 s}} \right) \big(1-\Theta(y)\big) \Bigg]
\end{split}
\end{align}

Taking the inverse Laplace transform of this expression yields the final solution (\ref{eq:sol}).

\subsection{Ruin rate}

The ruin rate $J$ corresponds to the probability flux into the absorbing boundary at $y=-1$
\begin{align}
\begin{split}
    J &= -\left(\Pe \, c -\frac{\partial c}{\partial y}\right)_{y=-1}
    \\
    &= \frac{1}{\sqrt{4\pi t^3}} \exp\left(-\frac{(1+\Pe\,t)^2}{4 t}\right)
\end{split}
\end{align}

Integrating this ruin rate with respect to time gives the probability of ``going bust'' within a finite time $t$
\begin{equation}
    R(t) = \frac{1}{2}\left[ \mathrm{erfc}\left( \frac{1+\Pe\, t}{\sqrt{4 t}}\right) + e^{-\Pe}\,\mathrm{erfc}\left( \frac{1-\Pe\, t}{\sqrt{4 t}}\right) \right]
\end{equation}

The asymptotic probability of ``going bust'' at long times is 
\begin{equation}
    R(t\rightarrow\infty) = e^{-\Pe}
\end{equation}

%%%%%%%%%%%%%%%%%%%%%%%%%%%%%%%%%%%%%%%%%%%%%%%%%%%%%%%%%%%%%%%%%%%%%
%%%%%%%%%%%%%%%%%%%%%%%%%%%%%%%%%%%%%%%%%%%%%%%%%%%%%%%%%%%%%%%%%%%%%
%%%%%%%%%%%%%%%%%%%%%%%%%%%%%%%%%%%%%%%%%%%%%%%%%%%%%%%%%%%%%%%%%%%%%
\clearpage
\section{Generalization to more than two outcomes}

As in Appendix A, we consider a sequence of $t$ betting events each with $\Omega$ possible outcomes.  We denote the number of ``wins'' of type $i$ as $W_i$ with the condition $\sum_{i=1}^{\Omega} W_i= t$; each outcome $i$ is associated with a payback odds $v_i$. The resulting bankroll $B$ can then be expressed as
\begin{equation}
    \frac{B}{B_0} = \prod_{i=1}^{\Omega} (1+ f v_i)^{W_i} 
\end{equation}

This equation for multiple outcomes represents a generalization of Eq 1 for two outcomes.  The parameters $-a$ and $b$ from the earlier sections are replaced with $v_i$ for the $i^{\text{th}}$ outcome; note that positive outcomes have $v_i > 0$, while negative outcomes have $v_i < 0$. Generalizing Eq 2, the log bankroll $y$ for multiple outcomes becomes 
\begin{equation}
    y = \ln\left(\frac{B}{B_0}\right) = \sum_{i=1}^{\Omega} W_i \ln (1+ f v_i)
\end{equation}

We now consider that each outcome $i$ occurs with some probability $\phi_i\geq 0$ such that $\sum_{i=1}^{\Omega} \phi_i = 1$. The probability of obtaining the set of outcomes $\{W_1,W_2,\dots W_{\Omega}\}$ in $t$ identical betting events is given by the multinomial distribution
\begin{equation}
    f(W_1,W_2,\dots W_{\Omega}) = \frac{t!}{W_1! W_2!\dots W_{\Omega}!} \prod_{i=1}^{\Omega} \phi_i^{W_i}
\end{equation}

The corresponding distribution for the log bankroll is 
\begin{equation}
    c_t(y) = \sum_{W_1,W_2,\dots, W_{\Omega}}  f(W_1,W_2,\dots, W_{\Omega})\delta\left(y - \sum_{i=1}^{\Omega} W_i \ln (1+ f v_i)\right)
\end{equation}
where the first sum is over the possible outcomes $W_i\geq 0$ satisfying $\sum_{i=1}^{\Omega} W_i = t$.  We can evaluate the mean $\mu_t$ of the log bankroll $y$ as
\begin{align}
\begin{split}
    \mu_t &= \int_{-\infty}^{\infty} c_t(y) y\, d y 
    \\
    &= \sum_{\{W_k\}} f(\{W_k\})\,\sum_{i=1}^{\Omega} W_i \ln (1+ f v_i) 
    \\
    &= \sum_{i=1}^{\Omega} \ln (1+ f v_i)  \sum_{\{W_k\} } f(\{W_k\}) \, W_i 
    \\
    &=  t \sum_{i=1}^{\Omega}\phi_i \ln (1+f v_i)
\end{split}
\end{align}
where $\{W_k\}$ denotes the set of outcomes $W_k\geq 0$ such that $\sum_{k=1}^{\Omega} W_k = t$, and we have made use of the known mean of the multinomial distribution $E(W_i)= t\phi_i$.  Similarly, the variance $\sigma_t^2$ of the log bankroll is\begin{align}
\begin{split}
    \sigma_t^2 &= \int_{-\infty}^{\infty} c_t(y) (y-\mu_t)^2 dy
    \\
    &= \sum_{\{W_k\}} f(\{W_k\}) \left(\sum_{i=1}^{\Omega} W_j \ln (1+ f v_j)  - t \sum_{i=1}^{\Omega}\phi_i \ln (1+f v_i)\right)^2 
    \\
    &= \sum_{i=1}^{\Omega}\sum_{j=1}^{\Omega} \ln(1+ f v_i)\ln(1+ f v_j) \sum_{\{W_k\}} f(\{W_k\})\, (W_i - t \phi_i)(W_j - t \phi_j)
    \\
    &= t \sum_{i=1}^{\Omega}\sum_{j=1}^{\Omega} (\phi_i \delta_{ij} - \phi_i \phi_j ) \ln(1+ f v_i)\ln(1+ f v_j) 
    \\
    &= t \left[\sum_{i=1}^{\Omega} \phi_i \ln(1+ f v_i)^2 - \left(\sum_{i=1}^{\Omega} \phi_i \ln(1+ f v_i) \right)^2\right]
\end{split}
\end{align}
where $\delta_{ij}$ is the Kronecker delta.  This result makes use of the known variance and covariance of the multinomial distribution---namely, $\text{Var}(W_i) = t \phi_i (1-\phi_i)$ and $\text{Cov}(W_i,W_j) = t \phi_i \phi_j$ for $i\neq j$.  These results for $\mu_t$ and $\sigma_t^2$ are identical to those derived in Appendix A.


% \paragraph{Case of $\Omega=2$.}  In the two outcome case, the mean is 
% \begin{align}
% \begin{split}
%     \mu_t &= t \left[\phi_1 \ln(1+f v_1) + \phi_2 \ln(1+f v_2) \right] 
%     \\
%     & =  t \left[p\ln(1+f b) + q \ln(1-f a) \right] 
%     \\
%     & =  t (p \rho - q \lambda)
% \end{split}
% \end{align}
% where we have made the assignments: $p=\phi_1$, $q-\phi_2$, $b=v_1$, $a=-v_2$.  The variance is 
% \begin{align}
% \begin{split}
%      \sigma_t^2 &= t\left[ (\phi_1 - \phi_1^2) \ln(1+f v_1)^2  - 2 \phi_1\phi_2 \ln(1+f v_1) \ln(1+f v_2)\right.
%      \\
%      &\quad + \left.(\phi_2 - \phi_2^2) \ln(1+f v_2)^2  \right]
%      \\
%      &= \phi_1 \phi_2 \left[\ln(1+ f v_1) - \ln(1+ f v_2) \right]^2
%      \\
%      &= p q \left[\ln(1+ f b) - \ln(1- f a) \right]^2
%      \\
%      &= p q (\rho + \lambda)^2
% \end{split}
% \end{align}
% where we have made use of the fact that $\phi_1+\phi_2=1$.

% \paragraph{\kbnote{Derivations for SI}.}
% The mean of the log bankroll is
% \begin{align}
% \begin{split}
%     \mu_t &= \sum_{\{W_j\}} f(\{W_j\})\,y 
%     \\
%     &= \sum_{i=1}^{\Omega} \ln(1+ f v_i) \sum_{\{W_j\}} f(\{W_j\}) W_i 
%     \\
%     &= t \sum_{i=1}^{\Omega} \phi_i \ln(1+ f v_i) 
% \end{split}
% \end{align}
% The variance of the log bankroll is
% \begin{align}
% \begin{split}
%     \sigma^2_t &= \sum_{\{W_k\}} f(\{W_k\})(y-\mu_t)^2 
%     \\
%     &= \sum_{i=1}^{\Omega}\sum_{j=1}^{\Omega} \ln(1+ f v_i)\ln(1+ f v_j) \sum_{\{W_k\}} f(\{W_k\})\, (W_i - t \phi_i)(W_j - t \phi_j)
%     \\
%     &= t \sum_{i=1}^{\Omega}\sum_{j=1}^{\Omega} (\phi_i \delta_{ij} - \phi_i \phi_j ) \ln(1+ f v_i)\ln(1+ f v_j) 
%     \\
%     &= t \left[\sum_{i=1}^{\Omega} \phi_i \ln(1+ f v_i)^2 - \left(\sum_{i=1}^{\Omega} \phi_i \ln(1+ f v_i) \right)^2\right]
% \end{split}
% \end{align}
% where $\delta_{ij}$ is the Kronecker delta.  These results make use of the known mean, variance, and covariance of the multinomial distribution.

% \clearpage
% \paragraph{\kbnote{Alternative derivation}.}

% For a single game ($t=1$), the mean log-bankroll can be computed as  
% \begin{equation}
%     \mu_1 = \sum_{i=1}^{\Omega} \phi_i \ln(1+f v_i)
% \end{equation}
% Similarly, the variance of the log-bankroll after one game is given by 
% \begin{align}
% \begin{split}    
%     \sigma^2_1 &= \sum_{i=1}^{\Omega} \phi_i \big(\ln(1+f v_i) - \mu_1\big)^2  
%     \\
%      &=\sum_{i=1}^{\Omega} \phi_i \ln(1+f v_i)^2 - \mu_1^2 
% \end{split}
% \end{align}
% The log-bankroll after $t$ games corresponds to the sum of $t$ independent random variables each with mean $\mu_1$ and variance $\sigma_1^2$.  The mean and variance of this sum are given by 
% \begin{align}
%     \mu_t &=t\, \mu_1 = t\, \sum_{i=1}^{\Omega} \phi_i \ln(1+f v_i)
%     \\
%     \sigma_t^2 &= t\, \sigma_1^2 = t \left[\sum_{i=1}^{\Omega} \phi_i \ln(1+f v_i)^2 -\left(\sum_{i=1}^{\Omega} \phi_i \ln(1+f v_i)\right)^2\right]
% \end{align}

% More generally, if the win probabilities and the payoffs change within a sequence of independent gambles, the mean and variance of the log-bankroll can be written as 
% \begin{align}
%     \mu_t &= \sum_{i=1}^{t} \sum_{j=1}^{\Omega} \phi_{ij} \ln(1+f v_{ij})
%     \\
%     \sigma_t^2 &=  \sum_{i=1}^t\left[\sum_{j=1}^{\Omega} \phi_{ij} \ln(1+f v_{ij})^2 -\left(\sum_{i=1}^{\Omega} \phi_{ij} \ln(1+f v_{ij})\right)^2\right]
% \end{align}
% where $\phi_{ij}$ is the probability of a win of type $j$ in gamble $i$, and $v_{ij}$ is the associated payoff.

% 	As an example, let us convert the historical data for the United States S&P 500 to a binary win-lose game. Robert J. Shiller compiled monthly data back to January 1871 and made them available online. Figure A1 shows the actual probability distribution of monthly S&P 500 close values, and a Gaussian approximation using the mean (vm) and standard deviation (vs) of all the monthly data. Using Eqs A3 and A4 we find U = 0.003746 and D = 0.0008309. Then using Eq A6 for p = q = 0.50, �� = 0.04434 and �� = 0.03685.

% from discrete data to a continuous function, then to a    Then we evaluate y as

% (A3)		


% Figure A1. Raw data for historical probability of S&P 500 since 1871. N = 1829 months.
%%%%%%%%%%%%%%%%%%%%%%%%%%%%%%%%%%%%%%%%%%%%%%%%%%%%%%%%%%%%%%%%%%%%%
%% The appropriate \bibliography command should be placed here.
%% Notice that the class file automatically sets \bibliographystyle
%% and also names the section correctly.
%%%%%%%%%%%%%%%%%%%%%%%%%%%%%%%%%%%%%%%%%%%%%%%%%%%%%%%%%%%%%%%%%%%%%
% \clearpage
% \bibliography{achemso-demo}


\end{document}
